# Supplementary material for: Sequential Coherence in Sentence Pairs Enhances Imagery during Comprehension: An Individual Differences Study
Source: PLoS One. 2015 Sep 18;10(9):e0138269. doi: 10.1371/journal.pone.0138269 (PMC4575052; doi:10.1371/journal.pone.0138269)
Supplement: S2 File — displays the full set of individual subject means for all measures used in the current study. (XLSX) [file pone.0138269.s002.xlsx]

## Sheet: Sheet1
				Response times divided by syllables per word										difference score from predicted value based on regression on word length																										Visual Ratings						Auditory Ratings
				Sequential					Non-Sequential					Suite Visual						Nonsuite Visual						Suite Auditory						Nonsuite Auditory								Sequential			Non			Sequential			Non
	Order	Sub#	Group (High=hi, Low=lo, Out=out)	S2-w01	S2-w02	S2-w03	S2-w04		S2-w01	S2-w02	S2-w03	S2-w04		S1-w01	S1-w02	S1-w03	S1-w04	S1-w05	S1-w06	S2-w01	S2-w02	S2-w03	S2-w04	LAST		S1-w01	S1-w02	S1-w03	S1-w04	S1-w05	S1-w06	S2-w01	S2-w02	S2-w03	S2-w04	LAST		Av RT (if we want to omit fast/blue and slow/yellow subjects)		1st	2nd		1st	2nd		1st	2nd		1st
A_VisuFirst	v	18	Low	423.68	347.397	441.417	477.55		428.5	353.548	459.375	480.476		-157.127	-247.95	-171.929	-151.706	-34.0312	57.4912	-91.052	-235.313	-93.7922	0.044	681.04		-130.536	-246.952	-182.368	-167.963	-66.9603	-41.0602	-75.652	-264.304	-39.5782	6.69476	1011.89		-116.702		3.24	3.24		3.2	2.92		2.76	2.84		2.84
A_VisuFirst	v	14	Low	377.958	350.044	375.639	480.907		418.875	319.533	340.292	400.601		-8.44846	-55.6954	-112.242	-184.265	-106.555	-127.178	-151.407	-245.292	-172.516	114.777	564.557		14.2009	-83.5154	9.61033	27.7048	-89.7142	-55.1397	-110.49	-324.261	-163.169	-100.535	529.669		-96.2065		2.92	3.48		2.84	3.12		3.16	3.68		2.68
A_VisuFirst	v	6	Low	840.08	694.419	880.667	793.311		843.4	672.025	803.46	660.924		-13.5268	-48.8796	-1.95887	-35.3025	-76.8412	70.8006	-52.862	-179.177	-36.3002	52.2958	331.953		-159.335	-139.958	0.33768	38.3129	83.8692	16.1847	-49.542	-174.264	-43.3762	-130.935	318.33		-44.0228		2.64	3.12		3.68	3.28		3.28	3.76		2.96
B_AudioFirst	a	15	Low	191.083	171.353	221.336	263.153		201.68	189.54	223.519	239.619		-157.541	-43.7656	27.6192	23.2932	16.1052	22.2656	-89.6152	-104.201	-67.2692	-4.53609	84.2452		-131.331	-54.7663	-23.4692	-6.246	-3.08	66.434	-89.8004	-93.0204	-60.5258	-17.9004	-1.54875		-39.5675		3.76	4.48		3.6	1.64		3.4	3.88		3.52
A_AudioFirst	a	17	Low	288.667	240.108	281.32	251.143		208.833	228.148	260.32	199.247		-71.5712	-11.7529	-30.3854	-13.3893	54.0995	39.9431	-13.8701	-7.72048	-18.4222	-3.48771	2.141		-78.3784	-51.2841	-42.9859	-0.252875	9.37979	-16.6063	-86.793	-63.3098	-30.2112	-76.5976	-41.3855		-25.6798		3.72	3.88		3.28	3.52		3.12	3.44		2.2
A_AudioFirst	a	1	Low	134.375	131.227	160.125	132.439		142.36	130.424	159.375	122.28		-90.366	7.645	0.75048	3.645	10.1127	0.80392	-27.2893	5.16296	-1.18168	-1.38968	1.714		-91.7613	25.3673	3.34376	3.43016	4.7444	1.43145	-19.214	1.999	-2.17368	-4.03704	-7.13367		-8.44883		3.8	4.44		3.88	1.96		3.56	4.2		3.6
A_AudioFirst	a	26	Low	409.64	361.716	517.867	462.488		403.32	330.167	482.5	472.75		-98.4752	-236.379	-110.515	-81.0927	-58.2418	-24.3216	-109.073	-182.106	-28.5374	-63.3819	734.412		-70.8866	-224.896	-68.2151	-139.359	-77.5262	-89.1742	-115.393	-233.102	-12.7664	-27.6041	198.583		-102.552		3.36	3.48		3.44	3.32		3.88	3.76		3.72
A_VisuFirst	v	28	Low	275.12	217.091	281.75	228.155		273.5	227.304	285.542	214.32		29.6034	15.1827	21.1615	-1.14357	-1.86404	-8.26252	-20.8674	-22.8469	-13.2862	-20.972	-15.6531		26.9112	17.741	8.58366	2.1345	-2.05368	-2.08643	-22.6726	-20.5186	-8.68041	-20.8438	-21.4498		-2.23901		4.12	4.48		4.32	2.12		3.96	4.84		3.96
B_VisuFirst	v	23	Low	320.292	244.72	379.66	345.104		369.375	294.188	374.965	354.056		-144.571	-136.608	-39.8263	-66.3835	22.365	70.5	-98.73	-174.845	-62.975	-28.3888	-2.425		-50.0971	-51.885	-50.275	4.975	6.88208	1.34042	-70.2273	-111.065	-20.685	-17.4981	62.06		-50.8999		3.48	4.04		3.56	3.2		3.96	4.96		3.84
B_AudioFirst	a	3	Low	325.042	251.782	346.699	351.797		338.12	303.593	359.676	396.755		-110.124	-128.891	-63.4624	-76.2643	-27.9995	-8.70056	-57.5796	-138.619	-22.1909	17.0203	101.98		-67.0628	-101.289	-52.3941	-46.5311	2.574	46.8113	-49.165	-94.953	-12.6179	49.5611	156.327		-47.0939		3.64	3.96		3.56	3.88		3.72	3.84		3.92
A_AudioFirst	a	22	Low	589.708	536.981	652.92	566.947		547.792	506.64	592.28	445.4		22.2975	-33.3875	12.2492	-32.6044	6.44	-2.76792	-48.7517	7.6684	23.2228	48.9128	82.5613		-58.5448	-67.5104	-43.2896	-28.5436	-34.464	-21.3267	-73.86	-60.162	-28.3472	-87.0116	15.6692		-24.989		3.04	3.8		3.08	3.44		4.6	4.48		4.84
B_VisuFirst	v	16	Low	448.375	453.788	498.58	609.094		439.8	424.34	458.811	419.772		-104.542	-87.3282	-43.8171	-54.0785	-37.3513	74.4304	-37.9707	12.6537	1.80283	257.152	588.355		-151.299	-152.758	-107.619	-126.708	-112.224	-74.2198	-71.7634	-85.7354	-33.9489	-73.6529	238.31		-50.4489		3.32	3.68		3.12	3.32		4.48	4.56		4.28
B_AudioFirst	a	25	Low	293.64	265.81	351.446	269.715		294.833	264.947	313.727	282.583		-33.4358	-4.3148	-5.11	-8.1044	-4.21917	16.8548	-49.5916	-26.0492	20.9404	-27.7752	6.1116		-52.3983	-28.9444	-22.2436	-28.458	13.3908	11.5583	-49.4742	-50.8225	-9.735	-33.0717	-27.4125		-18.5502		4	4		3.96	4		3.96	3.96		4
B_AudioFirst	a	29	Low	395.125	297.419	430.929	317.479		372.04	347.62	367.264	356.586		-57.3134	45.1288	71.182	56.9688	-7.46404	-12.9873	-25.7949	-23.2847	30.3621	-38.1521	-23.8128		-89.5564	-16.6572	-17.688	-1.3542	-5.42958	-17.5942	-49.9495	-21.4345	-26.2589	-14.5091	19.188		-11.0893		3.88	4.4		4	3.44		4	4.44		3.96
A_VisuFirst	v	2	High	374.8	308.592	427.56	374.499		396.667	364.256	445.48	353.66		-95.6694	-32.0246	-12.1937	-0.838	50.0594	-1.42672	-67.431	-82.2112	-10.6371	-14.7827	52.6124		-91.6171	-39.559	-13.9349	-1.21456	11.1331	17.7273	-44.7899	-39.9313	17.5499	-7.52936	13.8902		-22.966		4.32	4.52		4.16	3.08		4.72	4.96		4.44
A_AudioFirst	a	30	High	332.292	256.296	369.173	349.931		349.4	287.752	395.083	389.833		-64.2733	-49.3929	7.82112	-84.7319	-50.0022	-58.1438	-90.6171	-134.455	-73.9188	-17.1938	96.265		-54.382	-23.0077	-40.6423	-24.3574	0.4718	7.56367	-74.543	-121.398	-10.9952	31.5966	385.361		-46.23		4.36	4.68		3.96	3.72		4.4	4.76		4.4
B_VisuFirst	v	31	High	226.84	181.223	241.56	207.688		232.36	205.933	240.231	229.86		-94.808	-51.3744	-34.6256	-24.2104	11.3546	47.1223	-61.2758	-77.2685	-36.4788	-38.7033	10.0942		-81.3346	-47.5314	-27.8238	1.007	37.39	19.9679	-49.9942	-59.0042	-29.6434	-24.586	-27.1606		-31.091		4.76	4.8		4.68	3.64		4.44	4.32		4.68
B_VisuFirst	v	20	High	209.48	189.224	343	367.116		213.125	218.94	331.525	321.904		-231.97	-225.663	-40.466	-106.34	-9.81332	37.4229	-137.32	-265.941	-5.54158	78.9415	570.892		-196.595	-205.3	-140.254	-103.449	2.134	33.9361	-139.367	-213.25	25.1464	-24.2674	107.694		-93.3979		4.6	4.44		4.32	4.4		4.56	4.68		4.44
A_AudioFirst	a	13	High	259.2	225.951	327	290.728		257.88	215.017	322.48	265.264		-131.498	-28.7256	12.137	-1.30725	35.4568	61.6742	-59.852	-41.5199	15.5654	58.8114	60.0668		-126.858	-43.5085	9.10848	8.08568	26.8112	33.1844	-61.172	-68.1643	11.7994	17.8891	34.5946		-13.6041		5	4.72		5	3.48		4.92	4.96		5
B_AudioFirst	a	7	High	265.08	233.188	295.396	252.725		245.84	256.793	290.896	256.414		-109.112	-34.8133	-15.7917	-34.66	8.89	19.235	-31.3504	-14.0224	-1.2224	14.2991	37.6304		-103.647	-10.1536	-10.4384	-18.512	-6.04833	-2.832	-52.0208	-8.5808	-4.8816	-5.89	-6.30833		-21.0776		4.44	4.72		4.64	4.52		4.28	4.52		4.32
B_VisuFirst	v	4	High	629.8	522.3	695.875	594.792		610.24	569.64	698	630.375		-138.695	-16.2418	7.744	29.9035	28.9456	32.4514	-70.9993	-33.7087	1.92932	-2.54243	35.2483		-120.401	-14.7365	-2.20588	6.70617	33.784	-23.0874	-92.3016	-33.5396	6.69388	46.5627	127.616		-17.6869		4.8	4.92		4.76	4.24		4.6	4.92		4.48
B_AudioFirst	a	11	High	378.417	361.045	440.548	429		430.333	448.127	487.701	480.964		-54.7063	-128.684	-45.456	-90.1176	-44.4343	-29.4138	-143.304	-107.612	-79.9343	-4.11455	21.3471		-130.335	-96.047	132.448	-26.7883	58.7553	-42.5417	-95.6603	-41.4842	-1.68	-2.43029	248.909		-48.677		4.88	4.92		4.68	4.28		4.52	4.84		4.52
B_VisuFirst	v	12	High	306.32	267.747	375.909	459.91		325.16	310.367	371.667	478.079		-158.709	-200.271	-70.842	-106.438	-55.238	-24.8627	-107.853	-219.699	-52.1644	147.505	413.92		-134.656	-110.558	-104.867	-87.1818	10.7023	-53.9891	-96.5769	-166.683	-4.44508	189.213	559.034		-70.3806		4.84	4.88		4.48	3.96		4.8	5		4.96
B_VisuFirst	v	27	High	442.042	359.394	407.101	361.125		405.2	331.873	408.655	347.917		-89.871	13.3894	8.29	22.5807	22.2977	12.6756	22.2694	30.4925	1.89594	20.2357	46.0627		-97.712	13.9807	29.4433	23.8915	-16.63	11.3715	-15.8879	-28.2829	15.8789	-5.34739	21.8183		-0.251924		4.72	4.64		4.92	4.8		4.6	4.92		4.8
A_VisuFirst	v	21	High	380.292	331.241	395.573	333.603		368.52	330.392	389.52	330.153		-52.9184	-12.827	5.47008	-36.7093	9.3415	-29.6767	-24.798	-4.61936	-7.76712	-15.2141	-8.02271		-77.8487	-6.54284	-40.5643	-0.86456	-35.6454	-30.1477	-35.941	3.02258	-2.12012	6.20738	49.9615		-19.5082		4.64	4.88		4.56	4.72		4.76	5		4.92
A_VisuFirst	v	10	High	258.375	224.242	303.587	266.34		257.88	227.296	293.24	241.093		-62.858	-30.781	29.1844	15.9592	56.6042	49.7927	-68.4598	-59.6988	-21.2704	-12.9152	47.3433		-101.999	-51.935	-26.3422	17.0648	14.377	-2.22652	-69.545	-82.1777	-22.8654	-44.4412	-54.7396		-23.7266		5	4.88		4.96	4.48		4.96	5		4.92
A_VisuFirst	v	24	High	293.542	251.051	303.693	259.454		365.24	277.625	366.396	290.348		-116.578	-165.806	-90.8211	-133.146	-50.2868	-70.1922	-114.553	-163.958	-112.643	-128.696	5.92625		33.2358	19.5825	1.55033	-24.0962	-13.615	99.8837	-43.858	-91.4452	-32.5837	-107.948	137.687		-65.2987		5	5		4.96	4.88		5	4.92		5
A_AudioFirst	a	5	Out	193.917	185.024	223.028	211.319		176	162.104	214.66	177.583		-72.2307	-33.41	18.6767	3.48696	43.6524	24.4649	-41.128	-19.18	-10.0293	27.3145	27.2166		-125.807	-17.6723	9.46264	-6.609	9.5116	27.8123	-59.226	-39.1012	-15.0615	-7.32667	14.9263		-14.12		5	5		5	5		5	5		5
B_VisuFirst	v	8	Out	246.92	238.616	322.291	281.069		251.417	257.073	332.882	290.931		-92.052	8.0888	26.56	22.2267	7.71625	21.8112	-86.9704	-29.2724	6.7876	9.0475	34.3625		-93.104	-22.0436	-16.3133	5.358	6.5075	-4.64708	-83.2396	-51.3017	14.1204	-8.63652	35.71		-17.9678		5	5		5	5		5	5		5
A_AudioFirst	a	9	Out	265.667	252.509	337.36	300.269		260.625	269.368	400.854	343.833		-144.812	-91.6352	8.92283	-50.6598	37.3056	67.8167	-98.824	-111.851	-40.4729	-56.2109	-42.8813		-148.658	-112.686	-28.5516	-34.9168	65.7304	32.2177	-113.033	-126.397	45.8546	55.6731	400.624		-42.2593		5	5		5	5		5	5		5
B_AudioFirst	a	19	Out	396.75	335.804	533.717	374.91		354.36	332.327	384.433	315.19		-146.253	-28.3235	8.1544	-21.4078	-32.5496	-7.92749	-44.7151	38.53	106.313	14.5494	-10.0024		-102.732	-14.5651	-45.2483	6.32356	6.6344	14.7639	-87.2385	-39.9413	-41.8029	-63.1482	-69.3296		-24.0293		5	5		5	5		5	5		5
				Sequential					Non-Sequential					Suite												Nonsuite														Sequential			Non			Sequential			Non
				S2-w01	S2-w02	S2-w03	S2-w04		S2-w01	S2-w02	S2-w03	S2-w04		S1-w01	S1-w02	S1-w03	S1-w04	S1-w05	S1-w06	S2-w01	S2-w02	S2-w03	S2-w04	LAST		S1-w01	S1-w02	S1-w03	S1-w04	S1-w05	S1-w06	S2-w01	S2-w02	S2-w03	S2-w04	LAST				1st	2nd		1st	2nd		1st	2nd		1st
			Total	358.121	306.494	398.012	373.933		360.751	319.853	389.703	357.823		-92.005	-66.9513	-20.1135	-39.2528	-5.68211	10.3773	-67.7947	-84.1924	-24.5075	12.3371	146.299		-91.7588	-63.2126	-29.1563	-23.4971	-1.89057	-1.11259	-69.3029	-90.4069	-16.81	-16.2048	142.948		-39.0569	Total	4.08444	4.31407		4.05926	3.60593		4.16296	4.4237		4.11852
																													T-test p-values:			0.766839	0.452985	0.353197	0.0816138	0.925084
				Sequential					Non-Sequential					Suite												Nonsuite														Sequential			Non			Sequential			Non
				S2-w01	S2-w02	S2-w03	S2-w04		S2-w01	S2-w02	S2-w03	S2-w04		S1-w01	S1-w02	S1-w03	S1-w04	S1-w05	S1-w06	S2-w01	S2-w02	S2-w03	S2-w04	LAST		S1-w01	S1-w02	S1-w03	S1-w04	S1-w05	S1-w06	S2-w01	S2-w02	S2-w03	S2-w04	LAST				1st	2nd		1st	2nd		1st	2nd		1st
			Low	379.485	325.99	415.74	396.377		377.316	328.001	391.507	360.384		-71.0815	-69.0711	-31.8774	-44.3163	-17.5318	12.0623	-62.461	-93.8549	-31.4388	21.5799	224.084		-77.8625	-84.0934	-42.048	-33.4898	-19.3294	-12.3891	-66.714	-113.925	-35.1481	-39.1386	175.079		-45.6064	Low	3.49429	3.89143		3.53714	3.08286		3.70286	4.04571		3.59429
																													T-test p-values:			0.582087	0.130667	0.671506	0.0647732	0.371811
				Sequential					Non-Sequential					Suite												Nonsuite														Sequential			Non			Sequential			Non
				S2-w01	S2-w02	S2-w03	S2-w04		S2-w01	S2-w02	S2-w03	S2-w04		S1-w01	S1-w02	S1-w03	S1-w04	S1-w05	S1-w06	S2-w01	S2-w02	S2-w03	S2-w04	LAST		S1-w01	S1-w02	S1-w03	S1-w04	S1-w05	S1-w06	S2-w01	S2-w02	S2-w03	S2-w04	LAST				1st	2nd		1st	2nd		1st	2nd		1st
			High	335.114	285.5	378.921	349.762		342.911	311.078	387.76	355.067		-107.821	-74.0934	-18.4269	-42.3119	1.01347	3.58909	-73.5033	-90.3247	-29.3991	6.58699	106.876		-98.7806	-47.332	-18.0402	-17.6699	9.50923	5.2931	-67.0506	-73.1476	-2.47278	5.30987	122.951		-36.4536	High	4.72	4.76923		4.62154	4.16923		4.65846	4.83077		4.68308
																													T-test p-values:			0.44081	0.140031	0.00839425	0.916205	0.760183		0.459184
				Sequential					Non-Sequential					Suite												Nonsuite														Sequential			Non			Sequential			Non
				S2-w01	S2-w02	S2-w03	S2-w04		S2-w01	S2-w02	S2-w03	S2-w04		S1-w01	S1-w02	S1-w03	S1-w04	S1-w05	S1-w06	S2-w01	S2-w02	S2-w03	S2-w04	LAST		S1-w01	S1-w02	S1-w03	S1-w04	S1-w05	S1-w06	S2-w01	S2-w02	S2-w03	S2-w04	LAST				1st	2nd		1st	2nd		1st	2nd		1st
			Out	275.813	252.988	354.099	291.892		260.6	255.218	333.207	281.884		-113.837	-36.32	15.5785	-11.5885	14.0311	26.5413	-67.9094	-30.4433	15.6495	-1.32487	2.17384		-117.575	-41.7417	-20.1627	-7.46107	22.096	17.5367	-85.6843	-64.1854	0.777652	-5.85958	95.4826		-24.5941	Out	5	5		5	5		5	5		5
																													T-test p-values:			0.158739	0.10988	0.780502	0.91854	0.484985
[truncated: 10 more columns]
